# Supplementary material for: Image Quality Assessment of Diffusion-Weighted Imaging (DWI) and Its Impact on Apparent Diffusion Coefficient (ADC) as a Quantitative Imaging Biomarker for Predicting Response to Neoadjuvant Chemotherapy in High-Risk Early Breast Cancer
Source: Tomography. 2026 Jun 17;12(6):87. doi: 10.3390/tomography12060087 (PMC13306497; doi:10.3390/tomography12060087)
Supplement: Supplementary file 1 [file tomography-12-00087-s001.zip]

Archive with 1 entries (1 files):
- tomography-4167578-supplementary.pdf
